# Supplementary material for: The Effects of Aspirin Intervention on Inflammation-Associated Lingual Bacteria: A Pilot Study from a Randomized Clinical Trial
Source: Microorganisms. 2024 Aug 7;12(8):1609. doi: 10.3390/microorganisms12081609 (PMC11357305; doi:10.3390/microorganisms12081609)
Supplement: Supplementary file 1 [file microorganisms-12-01609-s001.zip]

Archive with 2 entries (2 files):
- CONSORT_checklist_ASMIC_oral_07242024_microorganisms.pdf
- Supplemental Tables and Figures.pdf
